# Supplementary material for: Pilot Newborn Screening for Vitamin B12 Deficiency in the Czech Republic: Results and Detailed Studies on Identified Babies and Their Mothers
Source: Int J Neonatal Screen. 2026 May 5;12(2):30. doi: 10.3390/ijns12020030 (PMC13214953; doi:10.3390/ijns12020030)
Supplement: Supplementary file 1 [file IJNS-12-00030-s001.zip]

Archive with 1 entries (1 files):
- IJNS-4168318-supplementary.xlsx
