# Supplementary material for: Pilot Newborn Screening for Vitamin B12 Deficiency in the Czech Republic: Results and Detailed Studies on Identified Babies and Their Mothers
Source: Int J Neonatal Screen. 2026 May 5;12(2):30. doi: 10.3390/ijns12020030 (PMC13214953; doi:10.3390/ijns12020030)
Supplement: Supplementary file 1 [file IJNS-12-00030-s001.zip › IJNS-4168318-supplementary.xlsx]

## Sheet: S1 FFQ
	Food Frequency Questionaire			Category	Definiton
				Omnivores	At least one type of meat is consumed OFTEN (3) / OR fish is consumed OFTEN (3) plus at least one type of meat consumed OCCASIONALLY (2)
	Which of the following options best describes your dietary habits from the time you found out you were pregnant? Please provide an average estimate for the entire period during which you have known you were pregnant.			Flexitarians	At least one type of meat is consumed OCCASIONALLY (2) and no more / AND fish is less than OFTEN (3)
				Pescatarians	Does not eat meat (0–0; 0–1; 1–0; 1–1) but does eat fish (2 or 3)
	Dietary habits questionnaire (0 = never, 1 = rarely (once per month), 2 = occasionally (1–4 times per month), 3 = often):			Vegetarians	Never or rarely eats meat (including fish) (0 or 1) / AND dairy OR eggs >1
	I drink milk and/or fermented dairy products (kefir, yoghurt):			Vegans	All answers are 0 or 1
	I eat cheese and/or quark:
	I eat eggs:
	I eat fish:
	I eat poultry:
	I eat red meat (beef, pork, game):
	Which dietary supplements and vitamins have you taken from 2 months before pregnancy until now? Supplements and vitamins:
	FFQ modified from:
	1. Wozniak, H.; Larpin, C.; de Mestral, C.; Guessous, I.; Reny, J.-L.; Stringhini, S. Vegetarian, Pescatarian and Flexitarian Diets: Sociodemographic Determinants and Association with Cardiovascular Risk Factors in a Swiss Urban Population. British Journal of Nutrition 2020, 124, 844–852, doi:10.1017/S0007114520001762.
	2. Neufingerl, N.; Eilander, A. Nutrient Intake and Status in Adults Consuming Plant-Based Diets Compared to Meat-Eaters: A Systematic Review. Nutrients 2021, 14, 29, doi:10.3390/nu14010029.

## Sheet: S2 B12 prescription
	B12 prescription
